# Supplementary material for: Prevalence of Germline BRCA1/2 Variants in Ashkenazi and Non-Ashkenazi Prostate Cancer Populations: A Systematic Review and Meta-Analysis
Source: Cancers (Basel). 2023 Jan 2;15(1):306. doi: 10.3390/cancers15010306 (PMC9818251; doi:10.3390/cancers15010306)
Supplement: Supplementary file 1 [file cancers-15-00306-s001.zip]

Archive with 1 entries (1 files):
- cancers-2084904-supplementary.pdf
